# Supplementary material for: Gut mucosal cells transfer α-synuclein to the vagus nerve
Source: JCI Insight. 2023 Dec 8;8(23):e172192. doi: 10.1172/jci.insight.172192 (PMC10795834; doi:10.1172/jci.insight.172192)
Supplement: Supporting data values [file jciinsight-8-172192-s086.xlsx]

## Sheet: Figure 1
C.
	SCNAA53T	Snca-/-			SCNAA53T	Snca-/-
n1	111.6	0.69		Mean	143	0.3767
n2	145.4	0.44		Std. Deviation	30.27	0.3493
n3	171.99	0		Std. Error of Mean	17.47	0.2017
D.
	SCNAA53T	Snca-/-			SCNAA53T	Snca-/-
n1	150.234	0		Mean	171.3	0
n2	158.753	0		Std. Deviation	29.4	0
n3	204.883	0		Std. Error of Mean	16.98	0
E.
	SCNAA53T	Snca-/-			SCNAA53T	Snca-/-
n1	62.73	0.03		Mean	64.33	0.04
n2	65.72	0.05		Std. Deviation	1.507	0.01
n3	64.55	0.04		Std. Error of Mean	0.8699	0.005774
F.	SNCAA53T		SNCA-/-						SNCAA53T	SNCAA53T	SNCAA53T	SNCAA53T	SNCAA53T	SNCAA53T	SNCA-/-	SNCA-/-	SNCA-/-	SNCA-/-	SNCA-/-	SNCA-/-
Time (hours)	Mean	SEM	N	Mean	SEM	N			1	2	3	4	5	6	1	2	3	4	5	6
0	163.5	5.81234	6	141.5	4.69574	6			156	189	163	164	163	146	123	153	149	134	140	150
0.5	126.667	2.94014	6	126.833	5.6357	6			123	140	130	123	122	122	138	148	126	114	113	122
1	116	3.03315	6	114.333	3.32332	6			109	130	111	117	114	115	110	129	113	107	109	118
1.5	117.667	3.34332	6	112.833	4.79178	6			113	132	122	115	109	115	128	123	111	97	103	115
2	115.5	2.66771	6	111	1.7127	6			119	120	122	113	104	115	114	115	108	104	112	113
2.5	114.833	4.98943	6	108.833	2.54842	6			105	135	124	112	104	109	104	116	111	110	99	113
3	115	2.78089	6	109	2.32379	6			113	126	120	112	112	107	105	117	115	103	106	108
3.5	113	2.90975	6	106.333	1.90904	6			108	127	113	112	109	109	105	112	108	98	108	107
4	112.333	2.30458	6	106	3.41565	6			112	122	113	113	105	109	102	119	104	95	104	112
4.5	110.833	3.53475	6	108	2.50333	6			114	125	113	108	105	100	111	118	103	101	109	106
5	108	3.78594	6	106.333	1.8915	6			102	123	116	104	103	100	104	114	106	106	100	108
5.5	112.833	3.04868	6	104.167	2.93731	6			112	123	121	106	106	109	98	115	109	101	96	106
6	111.167	3.35079	6	104.5	2.20227	6			103	127	111	108	109	109	102	114	107	101	99	104
6.5	113.5	3.19113	6	104.333	1.3581	6			114	127	113	108	104	115	102	108	99	105	105	107
7	109.333	2.1551	6	107.667	2.33333	6			106	116	116	108	105	105	104	114	116	104	104	104
7.5	111.167	2.30097	6	104.333	1.90904	6			104	113	119	115	110	106	102	105	103	98	106	112
8	116.167	4.02837	6	107.667	1.7062	6			112	127	126	119	101	112	112	111	107	105	101	110
8.5	120	6.41353	6	103.833	2.86841	6			106	124	140	135	101	114	106	106	103	95	98	115
9	127.333	8.88694	6	104.333	1.94365	6			109	125	145	162	109	114	100	112	106	99	106	103
9.5	140	14.6811	6	106.833	1.07755	6			110	132	179	190	105	124	107	112	105	105	106	106
10	150.333	20.1737	6	105.833	2.15123	6			115	116	216	212	123	120	104	112	109	101	99	110
10.5	165.167	22.1622	6	106.167	2.82154	6			117	124	244	223	146	137	108	115	112	105	100	97
11	177	26.041	6	104.667	1.80123	6			124	121	264	251	150	152	103	112	103	101	101	108
11.5	193	29.3121	6	103.667	1.8915	6			129	121	283	279	183	163	100	110	108	98	102	104
12	205.667	33.3923	6	103	2.11345	6			141	125	303	313	178	174	103	110	107	101	95	102
12.5	215	32.9555	6	104.5	2.04532	6			156	122	290	332	208	182	106	113	105	100	104	99
13	234.833	39.4	6	104	3	6			166	119	339	363	212	210	98	110	114	96	99	107
13.5	248.667	45.0449	6	105.5	3.22232	6			182	130	361	408	223	188	108	108	118	100	95	104
14	268.333	49.9944	6	108.167	3.44883	6			197	125	365	461	238	224	100	111	122	102	102	112
14.5	304.5	64.9229	6	109.5	4.15331	6			209	130	515	490	252	231	101	110	129	107	102	108
15	324	68.5507	6	113	4.17133	6			216	135	481	574	283	255	116	113	131	105	102	111
15.5	355.667	80.1352	6	111.5	5.02494	6			239	142	599	602	296	256	108	117	134	101	104	105
16	399	96.5595	6	114.333	8.00694	6			258	146	683	706	328	273	115	115	150	99	94	113
16.5	423.5	106.948	6	113.833	5.77591	6			278	155	717	789	309	293	109	114	142	106	106	106
17	454.5	118.464	6	113.333	6.83943	6			289	156	832	807	356	287	107	119	145	101	103	105
17.5	509.167	148.087	6	118	9.40922	6			300	159	1030	904	352	310	113	121	162	104	97	111
18	556.667	163.365	6	118.167	9.36097	6			335	160	1041	1086	384	334	109	121	163	103	103	110
18.5	639.5	203.215	6	119.5	9.10586	6			371	166	1286	1257	438	319	119	117	163	102	105	111
19	613.667	183.697	6	126.333	10.76	6			380	168	1080	1275	433	346	135	128	174	108	106	107
19.5	745	254.925	6	127.333	11.3333	6			426	167	1569	1513	439	356	135	137	175	108	102	107
20	742.333	227.793	6	128.833	11.5626	6			476	188	1356	1534	496	404	129	131	183	110	108	112
20.5	1024	428.195	6	129	12.9228	6			513	165	2858	1711	491	406	132	135	187	103	102	115
21	826.833	263.162	6	129	11.9387	6			529	191	1450	1810	532	449	144	134	178	109	101	108
21.5	969.5	337.766	6	131	13.2841	6			551	196	2045	2002	570	453	141	149	183	105	100	108
22	1188	471.471	6	136	13.7162	6			611	201	3067	2174	616	459	141	152	193	109	104	117
22.5	1190.17	444.312	6	135.833	13.5927	6			673	203	2619	2538	634	474	150	150	189	110	101	115
23	1304	493.67	6	139.333	15.2199	6			717	224	2962	2730	679	512	151	143	206	111	105	120
23.5	1375.83	524.679	6	140.333	15.4934	6			749	223	3191	2833	677	582	165	153	198	108	102	116
24	1539.33	606.802	6	143.667	16.8833	6			815	222	3795	3032	769	603	161	144	217	113	106	121
24.5	1761	748.767	6	145.333	17.3813	6			851	251	4832	3199	840	593	151	164	218	112	102	125
25	1674	652.566	6	146	17.5879	6			948	258	3879	3543	812	604	157	163	218	105	105	128
25.5	1883.83	776.66	6	146.833	18.7926	6			1004	252	4858	3684	833	672	166	164	222	107	103	119
26	2030.5	824.527	6	149.333	17.772	6			1069	271	5046	4122	1012	663	160	169	222	112	108	125
26.5	2119	859.405	6	154.167	18.6644	6			1130	290	5181	4407	947	759	171	171	228	108	109	138
27	2298.33	967.164	6	153.667	16.07	6			1235	295	5892	4688	981	699	177	172	211	121	108	133
27.5	2438.83	1017.47	6	157.5	20.0262	6			1257	310	6196	4985	1103	782	178	172	238	115	106	136
28	2599.17	1096.89	6	160.167	18.1171	6			1323	325	6705	5275	1151	816	182	175	229	110	119	146
28.5	2641.5	1097.21	6	162.833	18.6537	6			1428	336	6764	5285	1210	826	181	182	234	117	114	149
29	2754	1134.68	6	168.5	20.6361	6			1461	392	6729	5864	1136	942	187	190	251	127	119	137
29.5	3008.17	1290.79	6	164.167	18.1023	6			1540	382	7985	5968	1189	985	189	177	234	126	117	142
30	3011.17	1251.14	6	169.833	21.0324	6			1636	358	7412	6404	1306	951	194	189	250	123	112	151
G.	SNCAA53T			SNCA-/-					SNCAA53T	SNCAA53T	SNCAA53T	SNCAA53T	SNCAA53T	SNCAA53T	SNCAA53T	SNCAA53T	SNCAA53T	SNCA-/-	SNCA-/-	SNCA-/-	SNCA-/-	SNCA-/-	SNCA-/-	SNCA-/-	SNCA-/-	SNCA-/-
Time (hours)	Mean	SEM	N	Mean	SEM	N			1	2	3	4	5	6	7	8	9	1	2	3	4	5	6	7	8	9
0	160.889	1.63677	9	157.667	3.05959	9			165	164	157	155	165	165	159	165	153	167	166	157	155	171	147	143	157	156
0.5	127.222	1.92771	9	125.333	1.95789	9			123	128	119	127	126	132	123	139	128	128	127	125	119	134	121	116	132	126
1	122.444	1.57331	9	119.444	1.81132	9			133	122	115	121	124	122	122	123	120	124	128	112	116	126	115	120	117	117
1.5	118.889	1.17195	9	117.667	1.46249	9			120	119	119	115	118	123	125	114	117	122	124	114	116	124	113	115	115	116
2	116.778	1.30998	9	114.556	1.21462	9			117	117	114	116	119	125	114	111	118	120	118	115	114	109	111	117	116	111
2.5	116.778	1.23353	9	116.222	1.15202	9			114	115	116	122	112	118	122	113	119	117	113	114	116	123	111	118	116	118
3	116.667	1.51841	9	113.778	2.06679	9			124	115	115	112	112	124	114	118	116	108	122	105	108	123	113	114	117	114
3.5	121.556	5.63499	9	112	0.816497	9			119	110	119	116	114	166	117	118	115	114	112	110	116	114	110	108	112	112
4	143	22.5893	9	112	1.31233	9			115	140	113	132	118	322	113	119	115	116	117	107	114	105	112	114	112	111
4.5	201.222	45.5295	9	112.222	1.84675	9			118	311	110	301	115	493	116	117	130	121	120	110	108	107	106	110	116	112
5	264.667	70.4868	9	111.333	1.05409	9			122	459	116	435	124	690	123	110	203	112	118	113	109	112	110	107	109	112
5.5	355.222	97.4337	9	110.333	1.95789	9			188	640	131	637	133	900	167	113	288	117	121	109	109	110	100	109	110	108
6	493	140.764	9	110.444	2.00077	9			388	794	146	848	155	1360	245	121	380	124	116	108	106	105	110	110	108	107
6.5	639.222	178.251	9	110.444	2.33994	9			572	957	213	1170	213	1705	305	120	498	116	121	120	110	101	107	104	107	108
7	776.778	203.428	9	111.333	1.05409	9			765	1077	307	1463	294	1950	384	139	612	115	117	112	109	113	110	110	108	108
7.5	924.556	228.841	9	109.889	2.19497	9			915	1216	442	1673	406	2272	491	157	749	115	121	105	109	103	103	107	118	108
8	1053.33	231.388	9	110	2.34521	9			1125	1441	567	1846	541	2299	591	168	902	120	124	107	106	109	105	107	108	104
8.5	1224.56	251.117	9	114.333	3.38296	9			1354	1605	648	2049	735	2586	746	212	1086	123	137	114	110	109	103	107	112	114
9	1342.56	243.574	9	120.333	4.92725	9			1617	1715	812	2154	872	2535	831	242	1305	119	155	119	110	123	108	107	114	128
9.5	1531.22	256.193	9	127.222	7.69159	9			1837	1958	1027	2376	1133	2738	984	282	1446	126	184	125	124	118	114	106	112	136
10	1650.89	263.173	9	146.222	11.114	9			2020	2158	1134	2543	1148	2763	1107	330	1655	139	220	129	148	139	129	113	121	178
10.5	1787.11	263.364	9	185.778	22.0522	9			2096	2301	1287	2656	1428	2922	1293	386	1715	135	286	135	220	164	193	119	131	289
11	1933.44	260.326	9	222.222	24.1533	9			2345	2405	1468	2787	1631	2941	1419	460	1945	142	342	136	267	219	249	167	178	300
11.5	2061.22	268.723	9	256.333	26.088	9			2553	2522	1638	2928	1688	3068	1626	489	2039	144	373	150	310	266	269	221	236	338
12	2189.33	258.07	9	311	35.8267	9			2726	2625	1938	2938	2133	2952	1585	535	2272	156	438	152	390	316	326	346	243	432
H.	SNCAA53T			SNCA-/-					SNCAA53T	SNCAA53T	SNCAA53T	SNCAA53T	SNCAA53T	SNCAA53T	SNCAA53T	SNCAA53T	SNCAA53T	SNCA-/-	SNCA-/-	SNCA-/-	SNCA-/-	SNCA-/-	SNCA-/-	SNCA-/-	SNCA-/-	SNCA-/-
Hours	Mean	SEM	N	Mean	SEM	N			1	2	3	4	5	6	7	8	9	1	2	3	4	5	6	7	8	9
0	154.222	3.26078	9	152.333	1.99304	9			143	135	163	164	155	154	164	155	155	166	152	154	143	151	150	152	151	152
0.5	136.111	4.9566	9	120.333	1.43372	9			143	134	158	150	151	123	119	119	128	122	128	119	119	124	119	113	122	117
1	132.556	5.94444	9	118.111	1.49485	9			134	126	155	157	153	118	118	114	118	127	120	119	112	115	119	121	114	116
1.5	133.778	5.60451	9	118	2.10819	9			135	138	158	150	152	116	120	114	121	122	117	126	112	123	126	111	111	114
2	133	5.38516	9	116.778	2.03973	9			134	129	152	157	150	115	122	117	121	123	116	130	114	113	117	113	110	115
2.5	132.889	5.99871	9	117.556	2.16096	9			141	129	157	153	152	115	118	113	118	109	121	131	118	119	115	111	114	120
3	133.333	6.03462	9	115.556	1.25953	9			137	130	156	158	152	118	120	113	116	118	117	122	111	117	114	112	118	111
3.5	132.111	5.70196	9	117.556	2.042	9			134	130	154	155	150	121	117	113	115	125	119	111	111	118	128	111	119	116
4	134.111	5.99408	9	116.556	1.24846	9			135	130	160	154	155	122	122	113	116	121	123	117	112	114	113	115	115	119
4.5	134.556	4.73495	9	120.556	1.29219	9			129	138	149	152	155	124	123	120	121	129	122	120	117	119	122	116	122	118
5	133.333	5.89727	9	118.778	1.57919	9			133	134	158	161	144	118	120	115	117	123	124	125	115	120	118	112	119	113
5.5	133.444	5.56804	9	119.556	2.40434	9			132	135	159	152	148	122	122	108	123	134	117	123	115	116	125	109	121	116
6	134.333	4.57954	9	116.444	1.9084	9			135	128	153	154	148	120	124	123	124	117	124	110	116	113	115	109	126	118
6.5	132.333	4.75511	9	117.556	0.835183	9			134	132	149	151	147	117	127	112	122	118	117	120	115	114	115	120	121	118
7	133.778	5.48933	9	119	1.13039	9			132	126	155	158	150	118	120	115	130	119	121	113	118	115	124	119	122	120
7.5	132.889	4.26369	9	116	0.927961	9			126	135	147	151	148	120	124	118	127	117	121	119	114	114	113	113	116	117
8	133.889	4.85468	9	118	1.59861	9			133	133	154	153	149	122	122	119	120	126	122	113	112	116	120	113	119	121
8.5	132.667	4.85913	9	116.111	1.8367	9			136	129	151	149	151	122	122	114	120	120	122	122	114	111	111	110	123	112
9	133.778	4.15591	9	120.222	1.70602	9			137	134	155	142	143	130	124	112	127	123	127	123	115	121	124	111	122	116
9.5	132.222	4.92098	9	118.111	1.25216	9			137	124	154	148	148	124	117	115	123	116	124	119	114	119	119	113	123	116
10	131.444	3.79733	9	120.111	1.31703	9			130	127	150	140	147	123	125	119	122	123	127	116	118	119	121	115	124	118
10.5	134.333	3.9546	9	118.556	0.626079	9			131	131	155	150	141	126	129	119	127	119	120	120	116	117	120	121	118	116
11	134.889	4.73006	9	121.667	1.66667	9			136	134	153	154	145	135	117	115	125	132	122	125	121	119	123	114	121	118
11.5	132.778	4.19582	9	119.778	1.46038	9			130	126	147	155	144	126	123	119	125	123	124	117	113	116	127	118	121	119
12	135.556	4.15703	9	119.889	1.32753	9			136	131	154	146	153	127	127	121	125	127	119	122	114	118	124	116	119	120
12.5	135.222	4.13917	9	121	1.86339	9			131	129	153	145	155	127	130	122	125	128	118	128	119	116	123	111	124	122
13	134.889	4.65309	9	120.444	1.87906	9			133	128	157	152	146	134	126	116	122	127	124	118	114	118	115	115	129	124
13.5	136	3.98609	9	119.889	1.60247	9			135	132	159	140	148	135	129	118	128	129	124	119	114	116	115	119	123	120
14	138.111	3.46989	9	119.889	1.35856	9			136	126	152	147	146	147	134	122	133	127	119	122	120	113	115	121	122	120
14.5	144	4.49691	9	120	1.04083	9			144	135	150	155	155	162	145	120	130	124	120	122	117	118	120	116	125	118
15	145.333	6.59124	9	120.111	2.00308	9			145	128	152	151	149	189	142	120	132	127	126	117	113	117	126	113	126	116
15.5	149.111	7.27905	9	122.111	2.28792	9			150	129	157	141	150	198	157	123	137	128	131	118	116	117	129	115	129	116
16	154.222	11.56	9	120.778	1.89867	9			162	128	149	142	150	236	168	115	138	129	127	124	121	113	124	116	119	114
16.5	165.222	13.7182	9	122.333	1.89297	9			168	143	154	144	146	263	193	126	150	125	131	113	121	118	128	123	125	117
17	176.778	21.0137	9	121.333	1.87824	9			198	132	151	148	149	326	212	122	153	130	120	127	115	117	123	113	125	122
17.5	187.667	23.8275	9	119.333	0.897527	9			224	139	151	149	147	349	235	123	172	121	117	119	116	117	119	120	120	125
18	204.111	30.6397	9	121.333	1.424	9			262	148	153	153	146	407	267	122	179	128	128	123	117	119	119	117	122	119
18.5	220.333	39.7094	9	123	1.57233	9			299	148	154	151	144	489	289	127	182	132	124	125	117	120	120	121	128	120
19	240.778	47.9409	9	123.444	2.03518	9			376	151	156	141	148	540	335	129	191	130	128	131	120	119	122	117	129	115
19.5	261.556	53.3331	9	120.667	1.68325	9			424	177	148	151	153	584	370	134	213	128	120	125	112	119	121	116	126	119
20	282.111	61.8312	9	121.222	1.18764	9			491	189	149	147	153	639	410	126	235	125	117	121	119	119	121	118	128	123
20.5	302.778	68.4194	9	121.667	1.95789	9			588	191	149	153	146	648	459	141	250	127	126	124	113	117	128	125	122	113
21	353.556	91.2806	9	121	1.92931	9			807	220	151	151	159	758	542	132	262	135	119	121	114	117	120	122	121	120
21.5	378.333	100.433	9	122.889	1.53156	9			801	232	151	150	159	893	592	145	282	128	121	121	118	116	129	128	122	123
22	391.111	106.809	9	124.444	1.70873	9			924	239	148	157	156	872	593	140	291	130	123	129	122	116	123	132	125	120
22.5	431.556	121.436	9	124.333	2.21108	9			1011	253	155	149	168	990	688	153	317	132	120	123	113	120	133	130	127	121
23	477.222	138.758	9	125	3.01386	9			1207	319	160	156	167	1071	712	154	349	131	124	124	119	113	125	145	119	125
23.5	514.889	156.572	9	124.444	4.04527	9			1391	315	151	157	170	1106	803	156	385	130	126	119	110	109	128	150	125	123
24	555.111	171.226	9	128.333	4.52769	9			1511	358	150	163	174	1199	877	164	400	130	122	120	116	120	134	161	130	122
24.5	599.333	186.129	9	128.556	5.78098	9			1569	380	151	166	182	1386	941	169	450	126	121	122	117	117	132	173	127	122
25	635.444	204.527	9	133	8.10692	9			1906	427	160	175	197	1220	1004	172	458	128	124	118	122	120	151	192	124	118
25.5	696.778	224.983	9	137.222	8.67592	9			1979	461	156	172	199	1487	1141	180	496	131	124	127	116	124	161	198	129	125
26	718.333	234.112	9	138.111	11.0384	9			2098	465	158	183	216	1568	1033	192	552	134	125	127	116	120	147	223	130	121
26.5	767.444	255.202	9	142.556	14.3586	9			2334	527	165	182	221	1582	1141	196	559	136	118	126	121	122	164	251	120	125
27	827.778	277.074	9	148.556	17.8404	9			2503	604	161	194	229	1805	1121	208	625	131	126	126	127	116	181	282	124	124
27.5	897.556	302.922	9	152.222	18.4743	9			2743	638	153	214	251	1881	1341	216	641	129	124	129	124	117	209	280	125	133
28	928.222	315.053	9	156.222	22.0962	9			2848	662	155	209	248	1960	1367	226	679	138	127	123	121	124	203	319	128	123
28.5	966.444	330.125	9	165.333	27.628	9			3091	716	160	222	278	1797	1502	227	705	135	125	131	115	122	255	354	128	123
29	1043.33	350.356	9	171.333	32.1274	9			3176	714	165	234	274	2132	1604	256	835	139	128	126	120	122	282	387	123	115
29.5	1105.33	373.741	9	172.111	34.0928	9			3406	821	159	251	286	2232	1697	278	818	136	125	123	120	122	262	416	127	118
30	1224.67	438.645	9	185	41.0802	9			4040	883	166	253	297	2515	1701	291	876	140	123	124	120	124	323	463	134	114

## Sheet: Figure 3
C.
	SNCAA53T			SNCA-/-			SNCAbow					SNCAA53T	SNCAA53T	SNCAA53T	SNCA-/-	SNCA-/-	SNCA-/-	SNCAbow	SNCAbow	SNCAbow
Time (hours)	Mean	SEM	N	Mean	SEM	N	Mean	SEM	N		Replicates	1	2	3	1	2	3	1	2	3
0	211.667	4.8074	3	417.667	1.33333	3	144	1	3			209	221	205	419	419	415	146	143	143
0.5	141.333	8.33333	3	223.667	2.33333	3	114.667	2.4037	3			133	158	133	226	226	219	116	110	118
1	134.667	3.71184	3	205	1	3	114	2.64575	3			132	142	130	206	206	203	109	115	118
1.5	130	7.50555	3	204.667	0.666667	3	108.667	2.18581	3			123	145	122	204	204	206	106	107	113
2	142.333	17.4197	3	193.667	3.66667	3	111	1.1547	3			128	177	122	190	190	201	109	111	113
2.5	149	25.0599	3	186.333	0.333333	3	107	3.05505	3			121	199	127	186	186	187	109	101	111
3	155	26.5016	3	178.333	2.33333	3	107.667	0.881917	3			129	208	128	176	176	183	109	108	106
3.5	150.333	27.8468	3	182.333	1.33333	3	103.333	0.881917	3			121	206	124	181	181	185	102	103	105
4	150.333	28.8694	3	173	4	3	106.667	2.72845	3			119	208	124	169	169	181	103	105	112
4.5	150.333	26.8473	3	179	1	3	103.333	1.76383	3			125	204	122	178	178	181	106	104	100
5	155.333	34.8441	3	170.667	1.66667	3	104.333	2.848	3			119	225	122	169	169	174	101	102	110
5.5	152.667	30.168	3	171.667	1.33333	3	109.333	1.76383	3			123	213	122	173	173	169	110	112	106
6	151.333	32.3797	3	172	2	3	105	2.51661	3			122	216	116	174	174	168	102	110	103
6.5	155	36.5011	3	167.667	0.666667	3	105.333	2.02759	3			119	228	118	167	167	169	105	109	102
7	166.333	44.3484	3	165.333	3.33333	3	101	0.57735	3			120	255	124	162	162	172	100	101	102
7.5	167	43.5086	3	170.333	3.66667	3	104.667	2.02759	3			125	254	122	174	174	163	101	105	108
8	149	32.5115	3	167.333	2.66667	3	106	0.57735	3			118	214	115	170	170	162	105	107	106
8.5	155.333	33.3533	3	167.667	1.33333	3	103	3.51188	3			124	222	120	169	169	165	100	110	99
9	164.667	41.289	3	164	0	3	103.667	1.45297	3			118	247	129	164	164	164	101	106	104
9.5	151.333	29.9017	3	166.333	3.66667	3	101.667	1.45297	3			125	211	118	170	170	159	104	99	102
10	159.667	38.1939	3	159.667	1.66667	3	100.667	1.20185	3			119	236	124	158	158	163	99	100	103
10.5	156.667	36.1678	3	160.333	0.666667	3	103.333	1.76383	3			121	229	120	161	161	159	100	106	104
11	148.667	28.7595	3	164.333	2.33333	3	100.667	2.33333	3			116	206	124	162	162	169	105	97	100
11.5	155	31.5647	3	157	2	3	105.333	3.71184	3			127	218	120	159	159	153	98	108	110
12	152.333	32.3797	3	158.667	0.666667	3	104.667	1.20185	3			117	217	123	158	158	160	107	104	103
12.5	156.667	34.7867	3	163	0	3	105.667	1.66667	3			117	226	127	163	163	163	104	109	104
13	149.667	31.714	3	156.333	4.33333	3	104	2.51661	3			115	213	121	152	152	165	101	102	109
13.5	157	30.0222	3	155.667	2.66667	3	104	1	3			129	217	125	153	153	161	105	102	105
14	152	30.5123	3	152.667	2.66667	3	101.333	2.02759	3			123	213	120	150	150	158	105	98	101
14.5	150	33.5012	3	156	1	3	103.667	2.60342	3			116	217	117	155	155	158	99	108	104
15	157	33.5012	3	152.333	2.33333	3	101.333	1.20185	3			123	224	124	150	150	157	102	103	99
15.5	158.667	35.6854	3	156	0	3	101.333	1.85592	3			125	230	121	156	156	156	99	100	105
16	152.667	31.7508	3	158.667	1.33333	3	104.667	0.333333	3			117	216	125	160	160	156	105	104	105
16.5	158.667	38.1765	3	160.333	0.333333	3	103.667	2.33333	3			122	235	119	160	160	161	106	106	99
17	157.667	38.671	3	154	3	3	101.667	4.17665	3			120	235	118	157	157	148	98	97	110
17.5	155.667	35.1773	3	151.667	0.333333	3	103	2.08167	3			122	226	119	152	152	151	104	106	99
18	168	48.0035	3	151	0	3	105.667	1.20185	3			119	264	121	151	151	151	108	105	104
18.5	158	35.5106	3	151	1	3	102	0.57735	3			124	229	121	152	152	149	102	103	101
19	176	54.0031	3	152	4	3	108.667	4.25572	3			123	284	121	148	148	160	117	106	103
19.5	180.333	50.8342	3	150.667	0.666667	3	106	1.1547	3			129	282	130	150	150	152	108	104	106
20	169	45.0925	3	152.333	1.33333	3	105	2.08167	3			119	259	129	151	151	155	108	101	106
20.5	179	51.5008	3	151.667	1.66667	3	109.667	2.66667	3			128	282	127	150	150	155	115	107	107
21	194.667	63.357	3	154.667	0.333333	3	111.667	6.76593	3			123	321	140	155	155	154	125	107	103
21.5	246.333	109.457	3	155	1	3	115.333	6.74125	3			128	465	146	154	154	157	128	113	105
22	243.667	92.9235	3	150.333	0.666667	3	121.333	11.0955	3			131	428	172	151	151	149	142	118	104
22.5	261.667	102.892	3	153.333	2.66667	3	123	12.1655	3			128	464	193	156	156	148	145	121	103
23	303.333	123.416	3	150.333	0.666667	3	132	13.6504	3			139	545	226	151	151	149	154	135	107
23.5	360	159.249	3	150.667	1.66667	3	138	21.4554	3			145	671	264	149	149	154	177	134	103
24	401.333	180.758	3	153.333	1.33333	3	139.333	17.8357	3			147	751	306	152	152	156	167	145	106
24.5	474	217.48	3	149.333	2.33333	3	151.333	26.181	3			156	890	376	147	147	154	189	164	101
25	561	259.685	3	147.667	2.33333	3	149	26.5769	3			173	1054	456	150	150	143	196	147	104
25.5	643	293.616	3	148.333	0.666667	3	156.333	30.6068	3			188	1192	549	149	149	147	210	155	104
26	755.333	336.977	3	145	2	3	167.333	35.5731	3			216	1375	675	143	143	149	231	163	108
26.5	895.333	411.612	3	142.667	1.66667	3	174.333	40.42	3			244	1657	785	141	141	146	245	173	105
27	988.333	441.261	3	148.333	0.333333	3	185	45.6545	3			275	1795	895	148	148	149	262	189	104
27.5	1125.33	480.018	3	149	2	3	190.667	52.5907	3			337	1994	1045	151	151	145	284	186	102
28	1274	527.549	3	150.333	0.333333	3	202	57.0468	3			389	2214	1219	150	150	151	305	193	108
28.5	1436.33	605.87	3	144.333	5.33333	3	206	62.1638	3			443	2534	1332	139	139	155	317	199	102
29	1684.33	658.203	3	150.667	0.666667	3	223	66.7008	3			618	2886	1549	150	150	152	340	220	109
29.5	1815	688.134	3	148.667	3.33333	3	235	73.8173	3			669	3048	1728	152	152	142	368	224	113
30	2060.33	805.162	3	151.667	2.33333	3	249.667	84.3689	3			727	3509	1945	154	154	147	403	234	112
30.5	2246.67	870.318	3	145	3	3	255.333	85.3821	3			826	3828	2086	142	142	151	409	243	114
31	2504.67	956.479	3	144	2	3	275.667	98.8708	3			973	4263	2278	146	146	140	452	265	110
31.5	2790.33	1068.13	3	148	1	3	288.667	108.124	3			1080	4754	2537	149	149	146	485	269	112
32	3271.67	1262.69	3	141	0	3	294.667	107.637	3			1259	5599	2957	141	141	141	488	280	116
32.5	3528.67	1330.19	3	151.333	1.66667	3	308.333	117.025	3			1391	5969	3226	153	153	148	520	289	116
33	3852.67	1405.93	3	152.667	1.33333	3	333.333	126.889	3			1583	6425	3550	154	154	150	563	312	125
33.5	4175.33	1482.07	3	141.667	1.33333	3	336.333	136.579	3			1832	6919	3775	143	143	139	587	305	117
34	4794	1687.46	3	144	1	3	344.333	135.204	3			2156	7936	4290	145	145	142	593	312	128
34.5	5092.67	1719.18	3	145.333	0.333333	3	363.667	143.655	3			2095	8050	5133	145	145	146	628	329	134
35	5648.67	1893.87	3	145	2	3	387.667	154.153	3			2344	8904	5698	147	147	141	667	361	135
35.5	6842	2260.3	3	146	1	3	403	163.69	3			2521	10153	7852	147	147	144	704	364	141
36	6465.33	1973.47	3	148.667	2.66667	3	419.333	173.061	3			2845	9637	6914	146	146	154	738	377	143
36.5	6615	1989.15	3	142.667	4.66667	3	434.667	178.983	3			3116	10004	6725	138	138	152	763	394	147
37	7388	2299.61	3	144	1	3	456.667	187.72	3			3271	11222	7671	145	145	142	799	419	152
37.5	7772.33	2255.59	3	141.333	2.33333	3	485.333	195.3	3			3516	11195	8606	139	139	146	836	459	161
38	8376.67	2551.4	3	142.333	2.66667	3	502.333	219.679	3			3880	12714	8536	145	145	137	912	435	160
38.5	8560	2206.36	3	142.333	1.33333	3	524.667	217.625	3			4540	12146	8994	141	141	145	916	494	164
39	10300.3	2736.8	3	146	2	3	546	222.515	3			5379	14836	10686	148	148	142	949	508	181
39.5	9409.67	2281.83	3	144.333	0.666667	3	568.333	251.132	3			5553	13451	9225	145	145	143	1040	482	183
40	10397.3	2577.19	3	143.333	1.33333	3	600.667	271.669	3			5903	14830	10459	142	142	146	1111	507	184
40.5	10882	2507.45	3	142.667	0.333333	3	600.667	253.673	3			6929	15531	10186	143	143	142	1064	548	190
41	10830	1897.95	3	136.667	1.66667	3	636	276.645	3			7481	14052	10957	135	135	140	1149	559	200
41.5	11781.7	2913.62	3	145	3	3	673.667	292.098	3			7365	17282	10698	148	148	139	1212	601	208
42	12632.7	3115.87	3	143	0	3	703.667	316.429	3			7830	18473	11595	143	143	143	1300	589	222
42.5	12485.7	3026.8	3	142.333	2.33333	3	696.333	313.174	3			7651	18058	11748	140	140	147	1283	593	213
43	12563.3	2829.35	3	142.667	1.66667	3	735.333	331.615	3			8024	17759	11907	141	141	146	1360	616	230
43.5	14849	4224.61	3	144.667	0.666667	3	782	343.651	3			9831	23245	11471	144	144	146	1422	679	245
44	14141	2851.74	3	145	3	3	806.333	362.421	3			9756	19492	13175	148	148	139	1489	676	254
44.5	13607	1973.59	3	140.667	0.333333	3	831	364.646	3			10606	17328	12887	141	141	140	1507	730	256
45	13800.7	2374.97	3	144.667	0.666667	3	880	410.854	3			10090	18224	13088	144	144	146	1658	720	262
45.5	14950.3	1967.78	3	143	1	3	904.333	412.821	3			11568	18384	14899	144	144	141	1677	770	266
46	15440.7	2709.42	3	137	4	3	966.667	446.446	3			10836	20217	15269	133	133	145	1812	793	295
46.5	15443.3	1876.2	3	142	2	3	1016.33	457.28	3			11862	18204	16264	144	144	138	1879	848	322
47	16166.3	2203.09	3	138.333	2.33333	3	1023.33	474.329	3			12221	19838	16440	136	136	143	1924	831	315
47.5	16288	2061.35	3	139	1	3	1056.33	499.653	3			12830	19961	16073	138	138	141	2005	854	310
48	16823	2629.11	3	143	3	3	1124.67	520.264	3			12608	21653	16208	146	146	137	2115	906	353
48.5	17570	2335.6	3	146.333	2.66667	3	1163.67	537.029	3			14312	22098	16300	149	149	141	2184	944	363
49	18119.3	1787.42	3	142.667	2.66667	3	1247.33	575.388	3			14943	21128	18287	140	140	148	2344	1001	397
49.5	19325	2329.18	3	145	1	3	1267.33	571.632	3			15215	23279	19481	144	144	147	2337	1082	383
50	19555	2303.69	3	133.333	4.33333	3	1301.33	622.268	3			16140	23941	18584	129	129	142	2491	1023	390
50.5	19877.3	2274.24	3	142.333	0.333333	3	1370	636.436	3			16046	23916	19670	142	142	143	2581	1104	425
51	19660.3	1533.31	3	140.333	1.33333	3	1406	665.884	3			16792	22034	20155	139	139	143	2680	1105	433
51.5	21249.7	2507.54	3	140	3	3	1490.33	713.409	3			17367	25940	20442	143	143	134	2857	1162	452
52	20156	1653.11	3	141.333	1.33333	3	1507	699.922	3			16938	22422	21108	140	140	144	2838	1217	466
52.5	21343	2490.61	3	145.333	3.33333	3	1633.67	783.775	3			17380	25938	20711	142	142	152	3136	1270	495
53	22535.3	2396.53	3	139.667	1.33333	3	1669.67	781.834	3			18143	26393	23070	141	141	137	3174	1287	548
53.5	21792.3	1911.51	3	141	1	3	1729.67	815.533	3			18111	24526	22740	140	140	143	3297	1337	555
54	21210.7	1634.16	3	144.667	2.33333	3	1857	891.581	3			18619	24231	20782	147	147	140	3564	1450	557
54.5	22686.3	2358.83	3	139	2	3	1879	883.7	3			19502	27293	21264	137	137	143	3569	1482	586
55	23400.3	2745.01	3	141	0	3	1938.33	948.563	3			19762	28780	21659	141	141	141	3766	1465	584
55.5	24059.3	2473.24	3	143.667	2.33333	3	1978.67	916.853	3			20937	28943	22298	146	146	139	3732	1567	637
56	25328.7	2793.04	3	145.333	0.666667	3	2035.33	956.229	3			21312	30699	23975	146	146	144	3869	1589	648
56.5	24787	1745.19	3	140.333	0.333333	3	2183.67	1044.89	3			22340	28166	23855	140	140	141	4197	1662	692
57	24429.3	2252.05	3	140.333	1.33333	3	2270.33	1104.23	3			21329	28809	23150	139	139	143	4404	1697	710
57.5	25767.7	2991.5	3	137.333	0.333333	3	2403.33	1162.66	3			21761	31619	23923	137	137	138	4643	1825	742
58	26719	2805.41	3	141	1	3	2450.67	1164.32	3			22697	32118	25342	140	140	143	4692	1877	783
58.5	28615.3	1689.3	3	140	1	3	2500.33	1224.34	3			26112	31832	27902	141	141	138	4866	1865	770
59	27607	2506.44	3	136.667	1.33333	3	2582.67	1215.85	3			24753	32603	25465	138	138	134	4918	2002	828
59.5	27706	1183.59	3	137.333	0.333333	3	2716	1290.33	3			25554	29636	27928	137	137	138	5192	2108	848
60	29024.7	2305.07	3	138.333	3.33333	3	2810.67	1357.27	3			25235	33193	28646	135	135	145	5433	2107	892
D.
			SNCAA53T	Snca-/-	SNCAbow
		n1	36288	137	18615
		n2	38573	137	6996
		n3	31670	145	3929
		Mean	35510	139.7	9847
		Std. Deviation	3517	4.619	7747
		Std. Error of Mean	2030	2.667	4473
		transformed replicate 1	4.55976	2.13672	4.26986
		transformed replicate2	4.58628	2.13672	3.84485
		transformed replicate 3	4.50065	2.16137	3.59428
		Number of values	3	3	3
		Minimum	4.501	2.137	3.594
		Maximum	4.586	2.161	4.27
		Range	0.08564	0.02465	0.6756
		Mean	4.549	2.145	3.903
		Std. Deviation	0.04384	0.01423	0.3415
		Std. Error of Mean	0.02531	0.008216	0.1972

## Sheet: Figure 4
C.
	SNCA-/-	SNCAbow	nTg					SNCA-/-	SNCAbow	nTg
n1	0	12.1755	0			Mean		0	15.27	0
n2	0	10.4063	0			Std. Deviation		0	6.945	0
n3	0	23.2219	0			Std. Error of Mean		0	4.01	0
D.	SNCA-/-			SNCAbow			nTg						SNCA-/-	SNCA-/-	SNCA-/-	SNCA-/-	SNCA-/-	SNCA-/-	SNCA-/-	SNCA-/-	SNCA-/-	SNCAbow	SNCAbow	SNCAbow	SNCAbow	SNCAbow	SNCAbow	SNCAbow	SNCAbow	SNCAbow	nTg	nTg	nTg	nTg	nTg	nTg	nTg	nTg	nTg
Time (hours)	Mean	SEM	N	Mean	SEM	N	Mean	SEM	N			Replicates	1	2	3	4	5	6	7	8	9	1	2	3	4	5	6	7	8	9	1	2	3	4	5	6	7	8	9
0	152.889	2.56279	9	162.444	2.82897	9	146.111	12.8446	9				157	163	156	142	160	155	146	155	142	157	159	154	157	182	169	161	160	163	182	177	196	155	160	150	96	101	98
0.5	118.667	1.70783	9	121.222	2.64983	9	117.889	5.13821	9				115	124	121	112	117	113	122	127	117	119	111	107	125	131	128	123	127	120	133	135	139	116	118	114	95	112	99
1	114.222	1.12765	9	119.778	2.21596	9	113.778	3.68095	9				116	111	120	111	113	112	118	116	111	115	112	113	121	133	125	116	122	121	124	127	128	118	105	111	97	110	104
1.5	113.333	0.866025	9	118.667	2.42097	9	114.111	3.20349	9				115	113	118	109	112	115	113	114	111	112	111	111	124	132	125	119	119	115	129	123	125	108	110	109	99	113	111
2	112.889	1.17195	9	116.667	1.97203	9	114.778	4.85277	9				111	115	115	114	110	107	117	117	110	124	104	113	121	121	116	118	119	114	132	136	133	109	102	109	99	106	107
2.5	112.111	0.715783	9	120.111	2.79108	9	112.778	5.22754	9				112	110	113	115	113	112	115	109	110	115	113	112	116	139	124	118	119	125	135	130	132	105	97	102	96	115	103
3	113.333	1.45297	9	123.111	3.89959	9	115.222	5.05464	9				108	115	121	114	110	108	113	118	113	120	113	111	112	147	123	135	123	124	135	137	130	107	102	102	98	117	109
3.5	111.111	1.148	9	136.222	4.21893	9	116.111	5.50365	9				111	112	111	107	110	115	115	114	105	128	136	138	120	132	137	165	142	128	135	138	138	107	104	104	97	117	105
4	117.111	1.8367	9	187.778	11.2049	9	116.222	5.60698	9				112	117	116	121	115	111	123	127	112	165	195	184	135	188	177	262	190	194	137	138	136	105	103	96	103	120	108
4.5	127.333	5.51009	9	264.111	19.8427	9	116.222	5.55972	9				112	113	121	143	115	124	131	163	124	242	272	285	170	223	247	392	275	271	137	138	135	103	99	101	102	121	110
5	145.889	11.7809	9	365.889	32.6107	9	120.667	5.59514	9				110	117	118	173	134	128	151	221	161	350	377	412	217	283	332	571	404	347	139	138	139	105	101	106	106	135	117
5.5	171.556	17.6644	9	510.333	49.8297	9	120.778	5.26988	9				115	125	128	189	162	148	183	284	210	495	515	608	256	379	476	791	590	483	143	137	136	107	104	105	108	131	116
6	199.111	25.4375	9	663.222	67.6937	9	122.111	5.71413	9				121	132	139	222	178	159	225	360	256	633	682	786	337	497	609	1061	776	588	141	139	139	105	105	103	112	140	115
6.5	235.444	34.3617	9	899.667	86.3008	9	121	6.15088	9				125	164	178	260	196	160	276	461	299	889	1011	1032	437	715	828	1373	1026	786	137	139	141	100	95	105	112	138	122
7	276.333	46.8544	9	1267.11	126.095	9	122.889	6.07235	9				131	182	184	300	231	183	328	591	357	1329	1419	1562	545	1112	1283	1868	1359	927	141	139	138	108	101	100	109	143	127
7.5	341.333	70.3671	9	1704.67	175.225	9	124.556	6.29619	9				163	207	216	365	257	205	379	846	434	1977	1947	1895	740	1628	1625	2620	1716	1194	140	140	139	107	103	99	111	144	138
8	434.778	111.737	9	2226.56	206.646	9	125.111	6.68216	9				169	238	242	440	307	226	479	1257	555	2744	2602	2624	1125	2077	1972	2996	2430	1469	140	135	139	105	97	102	123	156	129
8.5	539	147.762	9	2502.89	191.548	9	124.778	7.33859	9				195	290	281	517	361	249	612	1620	726	3051	2737	3202	1674	2328	2092	2858	2882	1702	138	138	143	96	95	104	124	157	128
9	660.444	186.597	9	2774.89	222.109	9	127.556	7.20361	9				235	330	335	649	414	286	748	2012	935	3424	3488	3537	1989	2315	2165	3016	3091	1949	144	144	138	103	98	100	125	150	146
9.5	857.333	238.896	9	2934.33	154.725	9	131.111	7.62752	9				267	416	396	876	495	314	1112	2469	1371	3476	3280	3452	2388	2570	2247	3063	3212	2721	135	138	141	104	107	104	132	173	146
10	1049.67	268.972	9	2926.22	147.89	9	131.556	8.40488	9				302	476	487	1191	583	373	1585	2585	1865	3487	3105	3382	2387	2610	2217	3111	3213	2824	142	148	136	103	102	101	129	173	150
E.
	SNCA-/-	SNCA-/-	SNCA-/-	SNCAbow	SNCAbow	SNCAbow	nTg	nTg	nTg
n1	131	182	184	1329	1419	1562	141	139	138
n2	300	231	183	545	1112	1283	108	101	100
n3	328	591	357	1868	1359	927	109	143	127
		SNCA-/-	SNCAbow	nTg
	Mean	1267	122.9	276.3
	Std. Deviation	250	18.41	134
	Std. Error of Mean	144.3	10.63	77.37

## Sheet: Figure 5
C.
	Vag+ tam-	Vag+tam+	Vag-tam+		Vag+ tam-	Vag+tam+	Vag-tam+
n1	2.58	36.33	59.25		2.437	53.67	48.19	Mean
n2	3.35	69.03	48.88		1.245	15.9	12.91	Std. Deviation
n3	0	65.22	48.91		0.5083	6.491	5.272	Std. Error of Mean
n4	2.58	46.1	23.95
n5	3.35	36.33	59.25
n6	2.76	69.03	48.88
D.	Vag+tam+			Vag-tam+	outline excluded		Vag+ tam-
Time (hours)	Mean	SEM	N	Mean	SEM	N	Mean	SEM	N											Vag+ tam-	Vag+ tam-	Vag+ tam-	Vag+ tam-	Vag+ tam-	Vag+ tam-	Vag+ tam-	Vag+ tam-	Vag+ tam-	Vag+ tam-	Vag+ tam-	Vag+ tam-	Vag+ tam-	Vag+ tam-	Vag+ tam-	Vag+ tam-	Vag+ tam-	Vag+ tam-	Vag+tam+	Vag+tam+	Vag+tam+	Vag+tam+	Vag+tam+	Vag+tam+	Vag+tam+	Vag+tam+	Vag+tam+	Vag+tam+	Vag+tam+	Vag+tam+
0	146.278	5.84204	18	129.941	3.04195	17	135.667	3.59466	18											126	134	140	102	123	124	141	138	149	150	161	161	136	149	139	125	126	118	190	191	190	139	131	126	134	135	138	159	159	159
0.5	117.222	4.04271	18	107.765	1.52318	17	112.222	2.17766	18											102	109	103	97	113	106	125	117	111	121	126	127	104	123	114	113	104	105	150	149	144	113	104	99	105	110	103	121	125	127
1	110.278	3.06125	18	103.412	1.74697	17	105.833	1.76059	18											100	104	102	93	98	99	109	111	110	112	120	117	102	113	113	100	99	103	133	129	136	103	102	99	104	97	101	119	117	115
1.5	107.944	2.7941	18	100.941	1.69443	17	103.778	1.4587	18											99	107	99	91	100	101	110	105	108	111	113	112	105	110	100	97	103	97	127	130	130	106	102	95	102	103	102	113	108	111
2	106	3.04755	18	98.4118	1.81711	17	102	1.47307	18											98	100	100	92	101	97	108	99	105	108	113	113	100	109	104	99	92	98	126	127	136	100	99	92	104	99	97	109	107	111
2.5	102.889	2.66653	18	97.4118	1.36408	17	100.111	1.34283	18											95	97	99	89	97	96	109	102	104	104	108	106	98	109	99	92	98	100	127	121	125	101	94	93	100	92	95	103	101	104
3	103.056	2.85313	18	96	0.866025	17	99.8333	1.83867	18											96	105	92	85	91	98	96	101	100	109	116	103	96	106	113	96	96	98	121	129	127	99	100	85	97	92	98	105	105	104
3.5	103.222	2.58143	18	96.1765	1.45581	17	99.3889	1.70378	18											98	99	94	82	100	95	111	103	104	102	111	104	90	108	99	94	96	99	123	120	125	99	93	93	99	96	97	105	114	101
4	101.667	2.39826	18	95.2353	1.84616	17	96.5	1.46696	18											90	100	96	85	96	89	100	103	94	106	104	106	90	103	93	93	95	94	122	119	120	98	100	97	99	93	93	101	107	102
4.5	102.278	2.46784	18	94.0588	1.3214	17	98.8889	1.22044	18											99	102	100	92	97	93	97	99	100	103	110	105	95	108	96	93	93	98	126	120	122	104	94	90	98	98	94	103	102	107
5	101.167	2.02476	18	97.1765	2.10956	17	98.7222	1.38339	18											99	96	97	91	99	98	96	100	107	104	109	103	95	105	103	87	90	98	113	115	121	99	95	95	93	94	97	99	105	104
5.5	99.8333	2.56835	18	95.5294	1.11513	17	97.4444	1.14681	18											93	102	92	86	93	95	99	99	100	99	106	102	93	103	100	96	100	96	117	116	127	99	91	89	90	95	92	103	97	101
6	100.611	2.49069	18	95.1765	1.12209	17	97.3889	1.2964	18											92	99	101	86	89	96	103	98	100	101	105	103	90	100	101	94	93	102	120	119	123	100	91	89	98	94	96	100	101	97
6.5	101	2.20516	18	95.5882	1.32582	17	97.3889	1.28881	18											89	100	92	89	94	89	100	101	102	106	107	100	98	100	99	94	99	94	116	117	118	95	95	90	99	97	97	96	102	107
7	99.5	2.3546	18	93.5294	1.72379	17	96.3889	1.14942	18											93	96	92	90	93	91	100	103	99	103	103	104	97	100	96	91	93	91	114	111	120	92	93	91	100	99	93	93	109	107
7.5	100.111	2.33178	18	94.5882	1.01118	17	97.6667	1.20728	18											97	100	98	92	92	99	97	97	93	106	106	105	90	104	100	92	97	93	116	117	116	98	90	86	105	90	96	98	107	102
8	99.7778	2.37849	18	95.1765	1.38063	17	96.7222	1.1138	18											97	100	98	86	99	96	97	94	97	103	102	103	96	102	93	93	88	97	112	113	121	95	89	96	95	98	91	105	97	99
8.5	98.0556	2.24696	18	95.8235	1.37529	17	96.0556	1.37311	18											94	97	90	88	90	88	96	99	103	101	106	105	92	101	101	95	91	92	115	111	119	92	95	85	93	92	93	98	104	101
9	99.2222	2.63282	18	95.8235	1.59096	17	96.0556	1.22467	18											88	99	95	91	95	95	100	101	92	100	101	110	91	97	94	93	96	91	115	122	123	94	84	91	95	95	94	101	92	100
9.5	98.5	2.25825	18	95.0588	1.26453	17	96.6111	1.02625	18											91	91	98	88	95	94	100	99	97	104	99	104	93	99	100	98	94	95	113	119	117	94	90	89	97	93	90	102	98	104
10	98.8333	2.20257	18	93.8235	1.22845	17	96.2222	1.25129	18											94	100	98	90	90	100	102	98	98	99	106	101	88	102	94	91	90	91	117	108	118	92	96	93	96	93	95	93	96	102
10.5	99.0556	2.54691	18	96.8824	1.31138	17	96.2222	0.830606	18											92	92	96	89	95	95	97	98	99	103	100	100	96	100	98	93	94	95	112	117	117	94	88	84	92	97	89	99	98	107
11	98.5	2.35043	18	96.7059	1.30543	17	97.1111	0.942424	18											93	91	94	89	97	98	98	102	96	101	101	101	103	101	98	93	96	96	119	113	115	96	92	86	97	95	92	102	100	100
11.5	99.8889	2.18415	18	98.8235	1.94641	17	95.6667	1.18266	18											96	98	94	84	94	89	97	96	99	101	102	103	90	103	93	93	95	95	112	118	116	96	92	91	92	90	92	103	102	103
12	98.4444	2.14997	18	98.7059	2.107	17	97.4444	1.07625	18											101	99	95	87	97	98	98	99	100	99	106	104	93	102	94	94	92	96	112	115	113	100	90	90	92	94	90	100	102	94
12.5	100	2.08167	18	99.8235	2.77758	17	96.1111	1.27287	18											96	100	95	87	93	90	100	107	100	100	101	99	90	102	95	93	94	88	113	113	115	98	90	92	95	100	91	101	106	103
13	98.5	2.54406	18	100.471	2.93823	17	96.2778	1.09307	18											96	99	98	84	95	95	100	103	96	96	102	102	94	100	93	92	97	91	116	123	115	93	94	87	95	92	95	100	96	100
13.5	99.2778	2.24016	18	105.412	3.8118	17	96.3889	0.886127	18											90	98	94	93	97	96	91	102	95	99	101	98	99	103	97	94	97	91	117	116	115	95	96	86	93	94	90	105	100	101
14	98.5	2.2539	18	111.412	5.18699	17	96.3889	1.61516	18											89	97	96	85	91	91	98	108	102	103	101	105	90	102	105	90	92	90	113	111	117	96	89	90	93	94	93	102	98	94
14.5	98.6111	1.96229	18	113.529	6.14657	17	97.7222	1.51206	18											92	96	97	83	98	94	101	116	97	103	100	99	92	98	98	95	101	99	114	112	113	96	96	89	96	95	91	100	100	103
15	99.0556	2.2029	18	117.765	7.38616	17	97.5556	1.18328	18											96	98	98	91	94	92	103	111	99	97	100	102	96	100	101	91	95	92	111	115	118	102	94	88	98	93	93	107	102	95
15.5	98.3889	1.95562	18	125.176	8.93079	17	97.4444	1.48901	18											98	97	97	86	99	93	94	114	95	104	96	104	96	106	97	93	92	93	114	111	112	94	95	85	99	95	99	101	96	97
16	98.7778	1.69497	18	126.294	8.65506	17	98.7778	1.81957	18											99	104	94	82	94	94	99	119	104	101	107	100	94	100	103	90	97	97	109	109	113	100	89	91	93	97	94	99	102	98
16.5	100.111	2.13267	18	133	10.2599	17	99.3333	2.15722	18											95	99	94	92	92	94	101	132	95	99	109	102	100	100	98	95	96	95	115	116	115	101	88	88	97	94	94	102	106	97
17	98.9444	2.24842	18	142.176	13.0049	17	99.5556	2.12705	18											95	98	94	93	95	92	107	131	102	104	104	98	92	100	101	95	97	94	114	117	118	96	92	93	94	87	95	97	100	99
17.5	99	1.93354	18	145.118	13.8072	17	99.4444	2.47632	18											93	101	95	86	98	92	108	136	97	102	100	102	98	100	100	91	100	91	111	109	112	95	95	86	95	89	97	103	101	100
18	99.3333	2.17682	18	149.765	13.9873	17	100.778	3.39315	18											93	94	100	89	97	94	104	156	101	101	100	99	93	101	98	97	104	93	111	121	110	98	94	88	94	97	96	102	97	96
18.5	98.8333	2.00367	18	156.824	15.9294	17	101.222	3.32603	18											97	96	98	92	96	94	111	155	99	98	101	100	93	97	104	96	100	95	108	114	117	99	92	95	85	100	100	96	98	99
19	100.722	1.7947	18	162.882	17.7291	17	102.5	3.87741	18											94	98	94	87	94	92	106	164	107	106	99	101	95	101	104	99	109	95	112	116	108	101	90	92	99	97	99	104	99	99
19.5	101.556	1.48241	18	173.059	20.092	17	104.611	4.83461	18											97	97	95	89	96	95	115	182	109	101	102	97	94	104	107	96	112	95	114	106	117	102	95	96	98	98	94	101	104	100
20	101.722	1.80559	18	180	21.8237	17	106.333	5.52416	18											98	99	94	84	101	94	124	193	112	103	99	102	103	102	105	97	114	90	114	112	114	100	95	98	93	98	103	106	99	100
20.5	100.556	1.88253	18	192.294	27.5199	17	105.222	6.27296	18											91	103	94	86	97	87	127	204	106	96	100	99	93	104	110	90	112	95	115	111	112	96	96	102	96	90	104	101	101	101
21	102.222	1.84985	18	200.412	26.7846	17	105.944	6.16837	18											95	95	93	89	93	93	120	205	108	102	102	99	96	102	103	95	120	97	116	111	115	115	95	99	96	96	105	98	101	97
21.5	103.056	2.08554	18	209.294	30.7333	17	108.722	7.28899	18											93	93	96	86	100	96	132	224	113	98	101	104	91	94	110	101	122	103	112	112	112	113	101	110	99	95	104	95	102	101
22	105.278	2.32042	18	219.882	34.92	17	109.722	7.36127	18											93	98	95	87	104	92	138	225	112	100	102	108	93	94	112	102	121	99	113	122	119	115	106	117	98	98	101	105	98	102
22.5	106.444	2.52468	18	233.941	38.3842	17	112.167	8.89527	18											95	93	98	87	96	91	140	253	120	96	102	98	96	99	117	107	127	104	109	110	112	130	118	123	95	97	110	100	107	98
23	106.333	2.42266	18	247.706	40.5006	17	112.556	8.8422	18											85	101	99	84	102	91	151	248	119	94	101	100	98	97	120	106	129	101	110	107	111	114	115	132	100	101	108	104	104	99
23.5	108.444	3.20867	18	256.824	47.1107	17	115.833	9.95587	18											97	98	96	85	98	96	153	269	124	94	100	99	98	100	130	109	140	99	116	112	109	126	127	136	101	98	111	99	96	99
24	110.5	4.06182	18	270.941	50.7091	17	117.333	10.0072	18											96	99	96	87	99	90	163	268	126	100	99	101	99	102	128	112	144	103	113	113	118	133	132	146	97	104	115	98	100	99
24.5	113	4.60463	18	283.882	55.8684	17	118.778	10.7556	18											93	96	97	87	100	91	167	278	130	102	99	98	95	98	142	111	149	105	113	112	106	135	138	153	104	101	124	102	104	104
25	113.056	4.81248	18	291.235	55.9937	17	121.389	11.5747	18											93	102	96	87	101	97	170	298	130	96	100	104	102	100	135	122	147	105	118	107	114	139	146	165	102	109	126	98	101	96
25.5	116.611	5.71498	18	304.529	61.2281	17	122.389	11.2186	18											96	95	96	90	107	97	171	291	133	99	105	99	95	102	142	128	144	113	113	108	114	152	151	172	105	110	132	96	101	99
26	119.222	5.88704	18	333.706	66.7495	17	123.444	12.1112	18											97	94	98	87	100	94	175	306	135	105	105	104	97	100	147	125	148	105	114	114	115	164	162	171	109	114	134	103	106	101
26.5	119.667	6.75674	18	338.529	72.0327	17	125.944	12.7716	18											96	95	98	83	102	95	182	316	135	99	106	104	103	97	155	130	152	119	107	107	113	167	165	181	104	117	140	97	97	100
27	120.833	7.2162	18	351.353	76.0561	17	126.778	13.3763	18											89	102	96	89	101	96	192	324	140	97	96	97	99	106	153	133	153	119	112	113	113	172	173	183	107	124	135	95	99	100
27.5	123	7.79727	18	363.588	72.8267	17	129.667	13.7011	18											93	95	100	87	105	95	193	328	148	102	98	105	96	103	169	135	159	123	109	108	110	185	181	186	106	122	139	105	101	100
28	126.722	8.3872	18	383.529	82.8659	17	132	13.4074	18											97	95	96	90	106	91	199	320	153	103	103	101	106	104	172	149	159	132	108	110	119	191	185	194	113	128	147	100	106	97
28.5	129.167	9.34567	18	393.471	83.7668	17	133	14.6363	18											97	92	94	87	102	92	201	343	151	99	104	103	106	105	178	144	159	137	107	111	114	188	198	214	111	134	148	97	106	102
29	130.722	10.1179	18	404.529	84.3969	17	134.667	15.4181	18											95	93	96	81	104	95	205	354	158	97	102	100	98	111	181	145	167	142	106	116	110	191	195	208	112	140	152	99	100	104
29.5	132	9.61582	18	429.882	92.201	17	137.5	15.3046	18											90	107	97	93	108	97	217	352	155	100	104	100	103	103	186	153	165	145	114	112	116	206	196	208	112	147	159	99	104	103
30	134.111	10.7651	18	441.471	93.4741	17	138.278	16.2001	18											90	96	101	87	108	95	218	365	158	97	95	102	102	110	191	155	171	148	104	109	113	209	209	219	117	148	159	98	102	105
30.5	137.167	10.6915	18	460.588	92.7742	17	138.722	15.3075	18											91	103	96	88	109	98	221	348	163	100	101	107	106	107	193	153	168	145	110	106	115	212	199	227	125	154	161	104	104	105
31	137.222	10.9119	18	475.235	100.605	17	144.167	17.5544	18											95	102	102	86	106	93	231	385	172	97	104	102	104	107	207	157	183	162	113	107	118	212	207	225	116	164	166	98	101	105
31.5	141.833	12.2448	18	489.059	99.3352	17	144.278	16.731	18											94	94	102	91	111	96	226	365	171	101	100	103	104	106	212	165	194	162	112	111	116	225	208	244	125	166	164	101	102	103
32	142.556	12.5102	18	517.882	102.624	17	144.778	17.1187	18											98	97	94	88	104	93	228	367	178	102	103	101	106	105	221	161	196	164	115	114	115	222	217	247	126	173	168	100	102	101
32.5	146.722	13.903	18	526.353	104.042	17	148.889	18.4247	18											94	101	101	87	106	90	237	391	182	102	103	100	112	106	232	171	190	175	112	108	117	228	222	255	129	175	170	98	103	107
33	147.278	14.5586	18	535	108.758	17	147.278	17.2025	18											93	94	97	91	108	96	235	365	181	100	105	105	107	107	224	169	194	180	106	110	110	234	221	252	127	180	169	103	98	103
33.5	151.722	15.5995	18	545.588	110.432	17	151.167	18.6124	18											94	94	96	82	113	97	239	385	189	95	102	106	115	114	249	180	199	172	107	102	113	253	245	270	140	192	178	97	100	101
34	156.056	16.4033	18	573.412	112.941	17	153.778	19.5262	18											95	98	101	83	110	96	260	399	174	99	99	104	111	113	240	185	216	185	108	115	109	266	252	279	144	188	178	104	101	106
34.5	158.778	17.5096	18	592.412	116.654	17	155.889	19.954	18											99	101	100	87	112	96	249	414	185	99	105	104	117	111	254	188	211	174	111	108	115	300	252	287	137	195	187	100	100	100
35	156.778	16.1159	18	599.471	118.198	17	155.111	19.9488	18											96	96	100	86	110	91	248	401	189	103	103	99	113	108	271	186	208	184	112	113	115	286	257	300	141	199	180	105	98	103
35.5	161.278	18.1156	18	621.941	120.19	17	158.111	20.5792	18											96	97	99	85	109	99	257	410	196	100	103	101	119	111	276	191	220	177	113	110	109	297	256	302	140	197	190	103	98	99
36	163.5	17.3092	18	647.235	119.777	17	159.111	19.5927	18											95	98	99	87	112	102	258	388	197	102	99	107	118	118	265	204	228	187	113	113	116	305	278	319	157	203	203	104	108	106
36.5	162.333	18.2184	18	658.706	121.41	17	163.278	21.0208	18											94	100	99	92	116	96	280	408	202	103	103	108	123	113	276	197	245	184	112	105	110	308	278	330	147	212	197	102	98	102
37	172.611	21.3157	18	655.706	120.382	17	164.722	21.9366	18											91	100	97	90	107	98	271	431	199	96	105	105	128	124	278	204	241	200	109	109	109	328	283	346	148	220	195	108	104	106
37.5	180.722	24.1009	18	668.706	120.702	17	163.944	21.9321	18											96	92	98	84	113	93	278	423	202	97	103	104	127	120	280	206	244	191	109	117	115	324	293	350	162	212	205	101	103	105
38	176.444	22.2689	18	693.118	129.597	17	169.222	22.9722	18											98	100	100	93	115	97	289	437	203	96	105	99	125	121	296	216	258	198	108	115	113	341	311	372	159	219	217	104	107	100
38.5	180.833	22.9794	18	713.882	127.768	17	170.889	23.4081	18											98	98	100	87	112	96	293	438	208	96	100	102	133	122	304	220	255	214	116	110	113	368	306	368	159	221	215	106	105	99
39	183.944	24.1404	18	728.059	126.722	17	172.222	22.7147	18											94	93	99	92	124	100	291	412	207	100	102	99	134	126	314	233	265	215	109	108	110	373	327	404	171	241	216	110	100	107
39.5	186.111	25.2852	18	735.765	128.998	17	172.5	22.9737	18											91	96	105	81	119	99	276	423	202	99	105	105	136	126	312	236	268	226	108	103	111	389	332	410	169	245	227	108	104	100
40	191	26.2069	18	731.471	125.659	17	175.611	23.818	18											96	98	105	89	122	94	284	433	204	98	102	106	139	126	331	243	276	215	107	108	112	401	348	418	170	265	231	104	104	106
E.
	Vag+Tam-	SEM	Vag+Tam+	SEM	Vag-Tam+	SEM
n1	9.67	2.72845	19	1.52753	258	72.643
n2	2.5	10.2686	299	21.0792	763.67	192.806
n3	217	67.0994	132	27.7909	1298	258.21
n4	12	2.3094	14.67	0.666667	295.67	67.775
n5	42.5	66.273	74	51.8727	1271.5	4.5
n6	154.67	17.6289	15.67	0.666667	172	57.3527
Mean	73.06		92.39		676.5
Std. Deviation	90.6		111.3		514.3
Std. Error of Mean	36.99		45.43		210
F.		Tam+Vag+			Tam+Vag-			Tam-Vag+																				Vag+ tam-	Vag+ tam-	Vag+ tam-	Vag+ tam-	Vag+ tam-	Vag+ tam-	Vag+ tam-	Vag+ tam-	Vag+ tam-	Vag+ tam-	Vag+ tam-	Vag+ tam-	Vag+ tam-	Vag+ tam-	Vag+ tam-	Vag+tam+	Vag+tam+	Vag+tam+	Vag+tam+	Vag+tam+	Vag+tam+	Vag+tam+
	Time (hours)	Mean	SEM	N	Mean	SEM	N	Mean	SEM	N																		54	44	46	59	47	46	51	47	47	44	38	61	44	53	45	52	66	46	42	56	51	66
	0	51.2	2.04287	15	50.3333	1.99921	15	48.4	1.58204	15																		21	21	23	17	16	23	19	24	18	22	35	34	19	32	25	22	32	22	23	22	23	39
	0.5	24.0667	1.48474	15	20.7333	1.20502	15	23.2667	1.54447	15																		14	14	13	17	14	11	15	15	12	14	12	31	19	25	16	24	19	24	17	25	19	33
	1	19.6	1.61186	15	14.5333	1.06845	15	16.1333	1.37967	15																		13	15	16	25	12	15	20	15	14	11	8	26	14	23	16	21	22	13	15	19	17	41
	1.5	18.3333	1.83787	15	14.4667	1.25306	15	16.2	1.32808	15																		9	11	11	18	15	12	15	20	10	9	15	29	21	25	11	21	14	10	18	17	15	32
	2	17.5333	1.55492	15	14.5333	1.33761	15	15.4	1.56996	15																		12	18	10	19	11	9	13	11	15	8	18	24	17	28	14	23	20	16	12	20	16	27
	2.5	17.7333	1.49751	15	16.2	1.1514	15	15.1333	1.45362	15																		9	16	9	18	12	15	15	18	6	12	17	20	19	21	16	13	22	19	14	20	15	35
	3	18.2	1.58625	15	14.8	1.34589	15	14.8667	1.13753	15																		12	18	13	13	16	12	17	13	5	10	27	31	14	22	17	22	21	21	14	18	14	26
	3.5	17.7333	1.28162	15	13.6667	1.29345	15	16	1.70154	15																		16	15	13	17	8	5	13	14	12	11	20	26	18	30	21	14	24	14	12	14	22	33
	4	17.6667	1.45951	15	15.1333	0.965434	15	15.9333	1.67749	15																		10	11	14	24	12	9	12	17	15	-1	31	29	21	26	16	23	17	17	17	21	16	33
	4.5	18.2	1.52815	15	14.2	1.49348	15	16.4	2.2013	15																		12	18	14	13	11	14	13	15	11	10	6	25	16	28	19	21	23	14	19	18	15	37
	5	19.6	1.61776	15	14.4	1.40679	15	15	1.4671	15																		17	15	12	16	17	13	16	18	5	14	11	15	21	25	16	16	23	12	10	14	14	30
	5.5	16.8667	1.33761	15	14.3333	0.993631	15	15.4	1.1621	15																		17	17	15	14	18	10	13	11	3	7	10	20	20	28	15	23	18	13	13	17	16	29
	6	17.7333	1.311	15	15.2	0.900793	15	14.5333	1.56103	15																		12	15	14	17	16	11	13	11	9	6	9	19	25	23	17	19	20	16	15	26	15	28
	6.5	18.9333	1.28162	15	14.3333	1.10698	15	14.4667	1.35178	15																		13	16	8	19	17	9	11	10	8	10	12	28	19	25	23	16	22	16	14	27	17	22
	7	18.9333	1.13585	15	15.1333	0.844403	15	15.2	1.66533	15																		19	17	18	21	22	10	12	16	3	9	11	23	22	26	19	23	20	11	21	16	9	38
	7.5	18.1333	1.84098	15	14.5333	1.3553	15	16.5333	1.6326	15																		17	18	12	18	18	8	11	13	12	13	11	13	16	25	15	20	18	20	19	18	18	23
	8	18.2667	0.983031	15	15.5333	1.1249	15	14.6667	1.07201	15																		17	20	11	19	16	14	7	16	12	9	15	17	17	29	17	17	26	22	15	21	25	24
	8.5	20.2667	1.16073	15	16.3333	1.10698	15	15.7333	1.33262	15																		20	15	12	24	19	13	16	10	16	9	13	23	22	28	22	20	22	19	15	10	16	31
	9	18.5333	1.33761	15	15.6667	1.58765	15	17.4667	1.45034	15																		16	18	16	17	15	9	17	11	7	8	11	22	22	20	21	10	20	18	20	22	18	28
	9.5	19.2667	1.45231	15	16.1333	0.935372	15	15.3333	1.30445	15																		20	13	14	22	13	18	15	10	7	11	10	20	21	26	15	17	25	15	19	20	22	22
	10	19.3333	0.954521	15	17.4667	1.21054	15	15.6667	1.37552	15																		19	19	13	20	15	20	11	10	6	12	9	22	21	33	20	18	18	14	20	21	15	28
	10.5	19.2	1.09196	15	17	1.13809	15	16.6667	1.753	15																		6	17	15	20	14	12	15	13	9	13	17	15	22	35	17	19	19	14	15	21	18	31
	11	19.6667	1.03126	15	19.2667	1.53209	15	16	1.69874	15																		20	19	17	25	10	11	18	9	9	7	18	19	23	26	16	20	22	15	14	18	16	30
	11.5	20.7333	1.43914	15	18.2	1.8	15	16.4667	1.55798	15																		19	19	15	25	15	17	17	14	10	4	12	21	19	32	15	24	25	19	18	18	16	27
	12	20.8	1.19204	15	21.9333	2.39139	15	16.9333	1.66323	15																		15	15	13	20	14	13	14	10	10	13	18	22	16	27	14	21	21	13	15	23	19	24
	12.5	20.6667	1.29345	15	27.1333	3.76433	15	15.6	1.17027	15																		17	12	17	21	18	11	18	9	6	8	6	30	22	31	22	22	23	14	19	28	20	33
	13	21.6667	1.4431	15	31.2	5.32845	15	16.5333	2.04443	15																		17	11	15	22	19	14	17	18	15	9	8	17	17	31	18	20	19	19	17	20	22	28
	13.5	20.9333	1.03494	15	40.9333	8.94505	15	16.5333	1.41713	15																		22	20	15	19	18	14	17	13	16	14	16	19	16	24	19	21	27	11	16	23	18	38
	14	21.8667	1.78317	15	52.6	12.2147	15	17.4667	0.798013	15																		19	21	15	15	16	18	21	13	9	9	14	22	20	28	19	23	28	17	17	22	24	32
	14.5	23.5333	1.24161	15	73.6	19.5131	15	17.2667	1.30372	15																		17	22	15	16	20	18	17	19	8	9	8	23	24	29	12	24	29	29	14	21	15	28
	15	22.9333	1.46861	15	104.267	30.0746	15	17.1333	1.57923	15																		19	22	16	13	17	13	15	17	12	26	11	16	24	28	16	28	30	33	17	18	17	31
	15.5	24.8	1.98134	15	124.067	37.6548	15	17.6667	1.33333	15																		20	18	20	18	15	17	17	15	8	9	7	20	25	36	21	18	25	28	22	21	30	32
	16	25.0667	1.64886	15	170.733	55.4483	15	17.7333	1.84511	15																		21	20	18	21	16	11	19	14	13	14	22	29	24	23	18	27	26	35	14	22	20	29
	16.5	25.6	2.21854	15	216.467	68.0135	15	18.8667	1.23391	15																		19	22	18	24	16	12	14	24	8	13	15	20	24	33	19	31	35	46	14	22	21	32
	17	28.5333	3.04391	15	255.467	80.8771	15	18.7333	1.59901	15																		19	22	12	22	14	16	21	21	15	10	23	28	18	28	20	29	34	48	21	23	18	30
	17.5	28.5333	3.4913	15	313.733	100.203	15	19.2667	1.35389	15																		17	19	12	21	20	17	18	18	13	17	37	17	23	27	22	37	32	64	20	22	24	33
	18	34.2	4.95234	15	371.933	116.501	15	19.8667	1.55798	15																		20	21	18	23	16	17	19	20	12	14	32	17	20	36	20	26	49	67	24	21	17	35
	18.5	36.3333	6.05189	15	433.933	134.035	15	20.3333	1.61442	15																		22	22	18	20	19	17	23	29	18	12	52	21	23	31	21	36	63	73	22	23	18	33
	19	40.6667	7.44866	15	517.2	160.16	15	23.2	2.37286	15																		16	26	17	26	23	15	21	31	17	13	46	21	28	30	19	35	74	93	17	28	20	37
	19.5	44.2	8.46854	15	585.133	177.782	15	23.2667	2.17445	15																		16	26	18	21	17	13	24	33	16	12	76	22	23	36	20	49	67	95	22	24	25	43
	20	48.5333	10.1606	15	676.133	195.523	15	24.8667	4.04129	15																		9	27	24	17	25	14	21	37	12	10	68	24	27	26	20	45	80	106	19	20	25	42
	20.5	51.4667	11.8799	15	759.733	215.879	15	24.0667	3.69487	15																		26	27	21	25	23	11	23	32	18	9	105	21	18	29	20	55	88	108	16	29	26	57
	21	58.7333	14.4329	15	852.867	240.69	15	27.2	5.77861	15																		20	30	21	19	27	17	32	46	15	11	95	23	24	34	24	53	98	119	28	29	21	51
	21.5	58.6	14.2648	15	969.533	271.028	15	29.2	5.2	15																		20	41	17	26	24	19	24	51	19	12	109	29	28	27	24	52	117	129	27	34	23	65
	22	66.4667	16.5192	15	1059.07	288.967	15	31.3333	6.07467	15																		20	29	17	29	19	20	24	50	19	13	142	29	26	36	26	62	135	133	21	35	25	67
	22.5	69.7333	17.8316	15	1182.27	318.773	15	33.2667	8.10377	15																		14	35	18	26	28	21	24	63	21	8	132	28	20	33	28	67	151	143	30	45	19	67
	23	75.8667	20.2402	15	1248.6	319.686	15	33.2667	7.73887	15																		22	34	24	23	40	21	34	74	32	14	166	32	26	32	23	72	156	153	29	37	24	74
	23.5	79.3333	20.8575	15	1365.47	349.134	15	39.8	9.68219	15																		16	35	21	26	39	20	26	83	26	15	154	40	29	29	21	78	182	174	26	44	28	97
	24	91.6667	25.9955	15	1525.4	391.126	15	38.6667	9.25752	15																		18	39	28	26	48	24	39	89	21	13	168	36	26	33	25	82	180	160	30	49	19	104
	24.5	93.4667	26.1854	15	1665.73	427.655	15	42.2	10.1029	15																		18	38	18	30	50	19	30	104	32	14	179	39	30	34	26	86	203	160	37	55	28	120
	25	98.6667	27.2674	15	1746.87	429.764	15	44.0667	11.1173	15																		12	46	18	34	57	15	30	116	32	17	187	47	25	33	29	93	235	174	28	55	27	122
	25.5	105	29.7129	15	1887.33	475.768	15	46.5333	11.9793	15																		18	47	33	38	57	27	41	134	36	14	195	46	29	41	23	110	257	182	40	71	28	132
	26	115.467	32.3768	15	1995.47	482.045	15	51.9333	12.5184	15																		27	53	33	36	67	25	38	134	50	18	218	51	35	35	34	107	243	176	37	78	37	138
	26.5	116	32.1253	15	2180.73	525.528	15	56.9333	13.5173	15																		24	47	30	32	70	22	46	151	48	20	203	64	24	34	30	112	303	187	45	83	36	187
	27	127.6	34.8525	15	2322.2	549.946	15	56.3333	13.4606	15																		20	47	29	26	80	20	41	177	50	15	215	57	31	31	32	126	300	196	41	96	38	156
	27.5	133.933	37.4291	15	2481.93	580.443	15	58.0667	15.1979	15																		20	55	34	37	85	23	46	185	56	15	242	66	28	30	36	121	317	194	43	101	41	183
	28	137.667	37.7878	15	2777.33	659.855	15	63.8667	16.6364	15																		15	57	37	35	90	30	43	213	62	20	226	68	36	41	36	118	326	194	50	113	46	186
	28.5	144	41.0804	15	2819.53	667.259	15	67.2667	16.7091	15																		27	77	40	45	103	30	50	235	64	20	227	87	30	37	25	131	336	202	61	114	44	207
	29	150.067	41.6384	15	3031.87	689.848	15	73.1333	17.6982	15																		20	69	47	48	111	29	64	240	69	17	259	96	22	29	34	141	408	212	68	131	51	210
	29.5	163.733	44.866	15	3189.53	737.979	15	76.9333	19.4666	15																		16	66	48	44	114	25	82	252	82	13	274	96	27	34	41	139	392	221	66	141	50	228
	30	169.6	46.3852	15	3480.93	786.332	15	80.9333	20.6096	15																		23	80	58	44	115	28	81	298	98	26	258	97	35	37	43	151	386	232	64	155	55	239
	30.5	173.533	48.0836	15	3570.93	782.134	15	88.0667	21.3768	15																		15	84	57	38	132	31	97	306	91	24	296	110	30	37	33	139	415	240	75	157	67	246
	31	179.733	49.0433	15	3878.33	880.235	15	92.0667	23.7237	15																		22	88	63	40	127	31	107	357	99	29	297	122	32	32	34	146	454	251	87	169	83	256
	31.5	191.2	51.4536	15	4023.33	910.113	15	98.6667	25.8841	15																		17	93	62	55	158	37	141	342	100	30	293	123	39	33	44	157	455	278	90	196	83	274
	32	201.133	54.1273	15	4384.93	972.551	15	104.467	25.0437	15																		21	90	60	48	149	34	145	403	115	38	301	123	35	36	48	173	449	259	85	208	82	282
	32.5	202.6	53.0491	15	4489.67	971.473	15	109.733	28.1018	15																		24	107	70	55	160	35	180	410	115	39	324	131	35	34	45	162	529	255	83	211	85	300
	33	211.867	56.4248	15	4872.53	1045.64	15	117.6	29.3678	15																		22	99	62	61	168	34	201	462	130	35	361	131	39	34	38	168	583	278	94	237	97	295
	33.5	221.933	58.212	15	5063.8	1090.15	15	125.133	33.5181	15																		24	123	73	51	180	37	232	478	131	40	357	146	31	24	46	163	556	306	111	226	113	312
	34	237.4	64.2945	15	5406.73	1162.57	15	131.533	34.5981	15																		25	117	87	68	206	35	268	506	149	44	400	137	33	30	56	180	543	298	128	266	112	346
	34.5	248.2	67.2518	15	5645.6	1177.5	15	144.067	37.4631	15																		28	107	78	56	193	37	322	575	149	37	374	139	43	38	44	173	594	313	127	275	127	368
	35	258	67.7603	15	5799.8	1226.01	15	148	41.0468	15																		29	113	95	59	196	45	336	566	157	54	410	151	31	30	43	169	608	328	129	280	140	354
	35.5	259.4	66.8801	15	6347	1299.72	15	154.333	41.6735	15																		27	130	101	72	209	46	386	623	173	57	423	155	46	37	59	187	657	315	134	303	156	363
	36	273.733	71.7453	15	6753.87	1390	15	169.6	45.1227	15																		29	118	102	81	204	40	406	673	140	51	453	168	47	32	66	193	694	320	137	342	165	368
	36.5	287.6	74.6243	15	6880.87	1369.42	15	174	48.8825	15																		32	128	112	88	221	47	470	725	177	90	448	162	53	41	51	210	753	349	153	364	172	399
	37	308.133	81.0186	15	7345.27	1477.98	15	189.667	52.0594	15																		34	137	117	95	222	54	464	804	172	64	471	186	39	36	65	210	737	359	165	342	188	418
	37.5	305.867	75.0636	15	7598.93	1495.38	15	197.333	56.4676	15																		36	162	134	95	221	57	521	775	179	73	528	187	50	34	70	204	736	383	178	374	205	426
	38	316.133	78.9595	15	8064.53	1576.1	15	208.133	57.2615	15																		40	130	125	86	245	54	570	845	179	86	520	190	43	38	49	207	749	377	166	377	219	497
	38.5	332.467	82.7919	15	8685	1734.91	15	213.333	62.196	15																		47	143	128	95	236	48	583	909	194	84	538	181	46	35	62	201	725	419	165	405	240	513
	39	351.667	88.7447	15	8767.73	1693.31	15	221.933	65.7377	15																		56	163	131	112	258	54	690	970	199	100	563	198	52	34	55	212	822	414	192	394	250	504
	39.5	367.733	95.4947	15	9267.4	1822.33	15	242.333	71.6362	15																		63	139	138	70	257	60	727	981	207	112	604	187	48	38	83	221	825	418	185	421	283	499
	40	387.6	98.3218	15	9748.2	1853.32	15	247.6	74.1299	15
G.
n1	Vag+Tam-	SEM	Vag+Tam+	SEM	Vag-Tam+	SEM
n2	101	177.838	488	38	21647.7	1802.65
n3	155	118	303	54.6474	6644.33	1951.06
n4	393.5	77.6838	344.67	333.5	10423.3	3166.18
n5	433.33	201.5	1149.5	275.203	2632.5	1281.5
n6	395.5	51.9359	96	208.5	5957	1480
Mean	56.33	5.5	61.5	13.6423	6287	862.894
Std. Deviation	255.8		407.1		8932
Std. Error of Mean	169.7		397.2		6703
	69.26		162.1		2737
[truncated: 24 more columns]

## Sheet: Sup.fig.1
Time (hours)	642 fM	642 fM	642 fM	64.27 fM	64.27 fM	64.27 fM	64 aM	64 aM	64 aM	0.64 aM	0.64 aM	0.64 aM	no fibrils	no fibrils	no fibrils
0	147	139	142	146	141	149	165	136	146	150	139	146	146	155	157
0.5	116	110	118	121	120	110	128	117	120	125	123	119	124	126	129
1	108	108	114	112	114	112	124	115	119	116	116	115	108	118	116
1.5	110	107	116	108	105	111	118	109	111	117	109	114	112	112	119
2	109	103	112	98	113	104	109	103	108	115	111	113	103	115	113
2.5	105	109	111	103	110	107	113	112	107	110	108	112	109	110	114
3	107	106	105	100	108	107	108	105	106	104	104	113	104	106	113
3.5	107	106	110	106	101	105	108	103	110	106	110	112	106	112	113
4	113	102	109	103	105	104	110	105	109	110	108	112	105	110	120
4.5	123	114	105	104	103	108	111	106	104	112	117	110	106	106	110
5	172	137	108	97	107	107	103	107	100	104	108	106	103	108	108
5.5	292	229	111	106	107	108	106	100	102	111	104	108	103	110	120
6	540	422	124	105	137	116	105	101	102	110	107	106	101	108	106
6.5	865	765	220	103	261	132	109	112	107	103	109	105	103	110	109
7	1276	1084	322	108	509	236	134	110	108	106	102	105	99	107	113
7.5	1637	1438	432	139	878	466	203	120	109	131	105	109	104	99	114
8	1988	1798	550	212	1248	811	341	184	108	179	106	116	103	109	113
8.5	2298	2025	733	387	1589	1125	642	305	102	331	117	135	100	109	109
9	2515	2233	940	681	1918	1410	1031	532	105	655	149	230	106	105	102
9.5	2731	2475	1159	1096	2139	1573	1370	813	101	1045	203	411	111	107	112
10	2865	2739	1336	1415	2333	1757	1677	1090	105	1491	330	743	144	102	104
Threshold 200
	Replicate 1	Replicate 2	Replicate 3	Average	SEM
642 fM	5.28497	5.73643	6.83376	5.95172	0.459874
64.27 fM	8.36196	6.58699	7.21514	7.38803	0.519631
64 aM	7.96416	8.16499	N/A	8.06457	0.0819901
0.64 aM	8.18045	9.95186	9.23769	9.12333	0.514546
